# Supplementary material for: Effects of Chronic Moderate Alcohol Intake on Metabolic Phenotypes and Gut Microbiota in Lean and Obese Mice with Distinct Dietary Structures
Source: Nutrients. 2025 Nov 23;17(23):3658. doi: 10.3390/nu17233658 (PMC12693642; doi:10.3390/nu17233658)
Supplement: Supplementary file 1 [file nutrients-17-03658-s001.zip]

Archive with 1 entries (1 files):
- nutrients-3956400-supplementary.pdf
